# Supplementary material for: Impact of Ultrasound-Guided Deep Serratus Anterior Plane Block Combined With Dexmedetomidine as an Adjuvant to Ropivacaine Inpatient Quality of Recovery Scores Undergoing Modified Radical Mastectomy: A Randomized Controlled Trial
Source: Front Oncol. 2022 Mar 31;12:858030. doi: 10.3389/fonc.2022.858030 (PMC9008730; doi:10.3389/fonc.2022.858030)
Supplement: Supplementary file 1 [file Table_1.xlsx]

## Sheet: 工作表1
group	Age	Weight	Height	Height2	BMI	ASA	Site of surgery	Duration of surgery	Duration of anesthesia	Intraoperative propofol	Intraoperative sufentanil	Intraoperative remifentanil (ug)	PACU stay	Length of stay	preoperative global QoR-15 score	postoperative global QoR-15 score	VAS 1h rest	VAS 1h movement	VAS 6h rest	VAS 6h movement	VAS 12h rest	VAS 12h movement	VAS 24h rest	VAS 24h movement	VAS 48h rest	VAS 48h movement	Occurrence of PONV 24h	Occurrence of PONV 48h	Patient satisfaction score	Bradycardia	Number sufentanil rescues	sufentanil rescues consumption	Occurrence of dizziness
1	46	70	162	2.6244	26.6728	1	1	92	110	445	20	139	20	7	125	112	1	1	1	1	1	1	2	2	1	2	1	1	8	0	8	16	1
1	47	73	165	2.7225	26.8136	1	1	89	106	438	20	140	21	6	131	114	1	1	1	1	1	1	3	3	1	2	1	1	8	0	10	20	1
1	61	75	166	2.7556	27.2173	1	1	94	112	460	20	151	23	7	122	114	1	1	1	1	1	1	2	2	1	2	1	1	8	0	10	20	1
1	64	75	164	2.6896	27.8852	1	1	95	112	500	20	152	21	7	124	112	1	1	1	2	1	1	2	2	1	2	1	1	8	0	9	18	1
1	53	79	167	2.7889	28.3266	1	1	95	114	480	25	161	22	6	131	116	1	1	1	2	1	2	3	3	1	3	1	1	8	0	9	18	0
1	67	75	168	2.8224	26.5731	1	1	94	112	462	20	151	23	7	126	100	1	1	1	2	1	2	3	3	2	2	1	1	9	0	8	16	0
1	65	82	171	2.9241	28.0428	1	1	87	104	428	25	154	21	8	126	120	1	1	1	2	2	2	1	2	2	3	1	1	8	0	9	18	0
1	63	71	156	2.4336	29.1749	1	1	88	105	433	20	135	24	7	127	102	1	1	1	2	2	2	2	2	2	3	1	1	9	0	8	16	0
1	45	76	155	2.4025	31.6337	1	1	90	108	443	20	146	25	6	130	107	1	1	1	2	3	2	1	1	2	3	1	0	9	0	8	16	0
1	56	70	167	2.7889	25.0995	1	1	91	103	447	20	137	33	7	132	108	0	1	1	2	3	3	3	3	2	3	1	0	9	0	8	16	0
1	57	75	162	2.6244	28.578	1	1	98	112	482	20	157	21	8	131	112	0	1	1	1	3	3	2	3	2	2	1	0	9	0	7	14	0
1	51	73	164	2.6896	27.1416	1	1	100	120	492	20	158	25	7	128	103	0	1	1	1	2	4	2	2	2	2	0	0	9	0	7	14	0
1	53	70	162	2.6244	26.6728	1	1	95	112	467	20	143	18	8	123	115	0	1	1	2	2	3	3	2	2	3	0	0	8	0	6	12	0
1	45	69	158	2.4964	27.6398	1	1	85	102	440	20	126	22	7	129	116	0	1	1	1	2	3	3	3	2	2	0	0	8	0	7	14	0
1	56	73	157	2.4649	29.6158	1	1	98	117	482	20	155	21	7	127	102	0	1	1	1	2	3	3	4	1	3	0	0	9	0	7	14	0
1	54	75	169	2.8561	26.2596	2	1	103	123	506	20	165	23	8	126	103	0	1	1	1	3	3	3	3	3	3	0	0	9	0	8	16	0
1	63	76	161	2.5921	29.3199	2	1	102	122	502	20	166	24	7	127	112	0	1	1	1	3	2	3	4	3	3	0	0	9	0	9	18	0
1	61	77	163	2.6569	28.9811	2	2	89	106	438	20	147	25	8	129	108	0	1	0	1	3	3	3	4	3	2	0	0	9	0	9	18	0
1	53	83	171	2.9241	28.3848	2	2	94	112	462	30	169	30	6	131	100	0	0	0	1	2	3	3	3	2	2	0	0	9	0	8	16	0
1	47	73	163	2.6569	27.4756	2	2	109	130	536	20	172	15	8	134	102	0	0	0	0	2	3	3	3	2	2	0	0	8	0	9	18	0
1	53	71	163	2.6569	26.7229	2	2	102	122	502	20	156	16	7	135	103	0	0	0	0	2	2	3	3	2	3	0	0	7	0	8	16	0
1	46	79	158	2.4964	31.6456	2	2	91	109	447	25	154	22	8	136	104	0	0	0	0	2	2	3	4	1	2	0	0	8	0	9	18	0
1	44	63	157	2.4649	25.5588	2	2	95	114	467	20	129	23	7	121	99	0	0	0	0	1	1	2	3	1	2	0	0	8	0	7	14	0
1	47	62	159	2.5281	24.5243	2	2	101	121	497	20	135	18	8	126	104	0	0	0	0	1	1	2	3	2	2	0	0	8	0	8	16	0
1	48	85	172	2.9584	28.7317	2	2	103	123	506	30	187	21	8	115	103	0	0	0	0	1	1	2	3	3	2	0	0	7	0	6	12	0
1	51	71	156	2.4336	29.1749	2	2	93	111	457	20	142	25	7	126	103	0	0	0	0	1	1	2	2	2	1	0	0	7	0	6	12	0
1	63	76	162	2.6244	28.959	2	2	91	109	447	20	148	26	8	127	108	0	0	0	0	1	2	1	2	2	1	0	0	7	0	6	12	0
1	54	88	172	2.9584	29.7458	2	2	99	118	487	30	187	27	7	131	121	0	0	0	1	1	1	2	2	2	1	0	0	8	0	5	10	0
1	52	69	159	2.5281	27.2932	2	2	100	120	492	20	148	21	8	132	107	0	0	0	1	1	1	1	2	2	1	0	0	9	0	5	10	0
1	55	69	163	2.6569	25.9701	2	2	89	106	438	20	132	23	7	126	102	0	0	0	1	1	2	2	3	2	2	0	0	9	0	6	12	0
1	53	71	164	2.6896	26.398	2	2	86	103	423	20	132	21	8	127	108	0	0	0	1	0	1	1	2	1	2	0	0	9	0	6	12	0
1	58	72	162	2.6244	27.4348	2	2	104	124	511	20	162	17	6	121	102	0	0	0	1	0	1	3	3	1	1	0	0	9	0	7	14	0
1	51	70	158	2.4964	28.0404	2	2	110	132	541	20	166	18	7	113	103	0	0	0	0	0	1	2	3	1	1	0	0	8	0	6	12	0
1	54	75	161	2.5921	28.9341	2	2	95	114	467	20	152	23	7	117	107	0	0	0	0	0	1	1	1	2	2	0	0	8	0	7	14	0
1	55	73	162	2.6244	27.8159	2	2	91	109	447	20	144	21	8	118	102	0	0	0	0	0	1	1	1	2	1	0	0	8	0	7	14	0
1	56	79	158	2.4964	31.6456	2	2	93	111	457	25	158	15	6	121	110	0	0	0	0	0	1	1	1	3	2	0	0	7	0	6	12	0
2	62	72	157	2.4649	29.2101	1	1	89	106	438	20	138	16	7	124	114	0	1	1	1	1	0	2	2	1	1	1	1	8	0	6	12	1
2	63	75	173	2.9929	25.0593	1	1	91	109	447	20	146	18	8	125	115	0	1	1	1	1	1	2	2	1	1	1	1	8	0	5	10	1
2	67	76	168	2.8224	26.9274	1	1	92	110	452	20	150	30	8	126	115	1	1	1	1	1	1	2	2	1	1	1	1	8	0	7	14	1
2	68	71	166	2.7556	25.7657	1	1	86	103	423	20	132	21	7	127	108	1	1	1	1	1	1	2	2	2	2	1	1	9	0	7	14	0
2	51	73	163	2.6569	27.4756	1	1	103	123	506	20	163	23	8	128	107	1	1	1	2	1	1	2	2	1	2	1	1	9	0	7	14	0
2	45	69	158	2.4964	27.6398	1	1	102	122	502	20	151	25	8	132	104	1	1	1	2	2	1	2	3	1	2	1	0	9	0	7	14	0
2	46	70	157	2.4649	28.3987	1	1	100	120	492	20	151	24	7	133	123	1	1	1	2	2	1	3	3	2	2	0	0	9	0	6	12	0
2	48	75	156	2.4336	30.8185	1	1	112	134	551	20	179	21	8	124	114	1	1	1	2	2	2	3	3	2	2	0	0	9	0	6	12	0
2	53	76	161	2.5921	29.3199	1	1	102	122	502	20	166	25	7	121	103	1	1	1	1	2	2	3	3	2	2	0	0	8	0	7	14	0
2	55	79	162	2.6244	30.1021	1	1	98	117	482	30	166	30	8	114	105	0	1	1	1	2	2	2	3	2	2	0	0	9	0	7	14	0
2	56	62	163	2.6569	23.3355	1	1	96	115	472	20	129	23	7	125	105	0	1	1	1	3	2	3	3	2	2	0	0	9	0	7	14	0
2	45	79	165	2.7225	29.0174	1	1	92	110	452	25	156	26	8	136	125	0	1	1	1	2	2	2	4	1	2	0	0	7	0	6	12	0
2	43	76	166	2.7556	27.5802	1	1	95	114	467	20	154	24	6	128	115	0	1	1	1	2	2	1	1	1	2	0	0	9	0	6	12	0
2	47	77	163	2.6569	28.9811	1	1	90	108	443	20	148	23	7	119	99	0	1	1	1	1	2	2	2	1	1	0	0	9	0	8	16	0
2	48	75	167	2.7889	26.8923	1	1	91	109	447	20	146	24	6	128	109	0	1	1	2	1	1	2	3	1	2	0	0	9	0	8	16	0
2	44	71	168	2.8224	25.1559	1	1	95	114	467	20	145	30	8	126	117	0	1	1	1	1	1	3	3	2	2	0	0	9	0	6	12	0
2	61	70	172	2.9584	23.6614	2	1	101	121	497	20	152	18	7	116	106	0	0	1	1	2	1	3	3	2	2	0	0	8	0	8	16	0
2	66	76	167	2.7889	27.2509	2	1	102	122	502	20	166	17	8	132	128	0	0	0	1	2	1	2	2	2	2	0	0	9	0	8	16	0
2	68	73	164	2.6896	27.1416	2	2	96	115	472	20	152	16	8	123	104	0	0	0	1	2	3	2	1	2	3	0	0	9	0	6	12	0
2	56	72	162	2.6244	27.4348	2	2	95	114	467	20	148	19	7	121	107	0	0	0	1	1	3	1	1	1	3	0	0	9	0	6	12	0
2	55	68	156	2.4336	27.9421	2	2	93	111	457	20	136	23	6	119	108	0	0	0	1	1	1	2	3	2	3	0	0	9	0	9	18	0
2	63	69	157	2.4649	27.993	2	2	94	112	462	20	139	24	7	117	107	0	0	0	0	1	1	2	2	2	2	0	0	9	0	9	18	0
2	58	71	155	2.4025	29.5525	2	2	91	109	447	20	139	21	8	129	112	0	0	0	0	1	1	1	2	2	2	0	0	8	0	6	12	0
2	68	73	156	2.4336	29.9967	2	2	93	111	457	20	147	21	8	135	118	0	0	0	0	0	3	1	2	2	2	0	0	9	0	6	12	0
2	61	75	158	2.4964	30.0433	2	2	86	103	423	20	138	25	7	117	109	0	0	0	0	0	1	2	2	1	2	0	0	8	0	6	12	0
2	55	62	162	2.6244	23.6244	2	2	90	108	443	20	121	24	6	126	109	0	0	0	0	0	1	2	1	2	2	0	0	9	0	8	16	0
2	52	79	163	2.6569	29.7339	2	2	85	102	418	25	144	30	8	119	105	0	0	0	0	0	1	2	3	2	1	0	0	7	0	9	18	0
2	56	76	165	2.7225	27.9155	2	2	91	109	447	20	148	23	8	130	110	0	0	0	0	0	1	1	2	2	2	0	0	9	0	6	12	0
2	46	77	164	2.6896	28.6288	2	2	98	102	482	20	162	24	7	131	103	0	0	0	0	0	4	2	2	1	2	0	0	9	0	6	12	0
2	52	78	158	2.4964	31.245	2	2	93	111	457	25	156	21	7	126	105	0	0	0	0	0	1	1	1	2	1	0	0	9	0	5	10	0
2	56	68	159	2.5281	26.8977	2	2	91	109	447	20	133	18	8	136	111	0	0	0	0	0	1	1	2	2	2	0	0	8	0	6	12	0
2	54	80	156	2.4336	32.8731	2	2	93	111	457	30	160	16	7	129	107	0	0	0	0	0	1	2	2	2	2	0	0	9	1	6	12	0
2	51	60	155	2.4025	24.974	2	2	90	108	443	20	116	17	8	141	120	0	0	0	0	0	1	1	1	1	2	0	0	8	0	7	14	0
2	55	80	164	2.6896	29.7442	2	2	95	114	467	30	164	18	7	126	106	0	0	0	0	0	1	1	1	1	2	0	0	8	0	7	14	0
2	52	72	172	2.9584	24.3375	2	2	97	116	477	20	151	24	8	128	108	0	0	0	0	0	1	1	2	1	1	0	0	9	0	7	14	0
2	47	62	158	2.4964	24.8358	2	2	100	113	492	20	134	25	7	130	113	0	0	0	0	0	1	1	2	2	1	0	0	9	0	8	16	0
2	48	58	159	2.5281	22.9421	2	2	85	102	418	20	106	23	7	115	104	0	0	0	0	0	0	2	2	2	1	0	0	9	0	6	12	0
